# Supplementary material for: Alpha-Mangostin: A Potent Inhibitor of TRPV3 and Pro-Inflammatory Cytokine Secretion in Keratinocytes
Source: Int J Mol Sci. 2023 Aug 18;24(16):12930. doi: 10.3390/ijms241612930 (PMC10455244; doi:10.3390/ijms241612930)
Supplement: Supplementary file 1 [file ijms-24-12930-s001.zip]

Archive with 1 entries (1 files):
- ijms-2569864-supplementary.pdf
